# Supplementary material for: Detection and Characterization of Methylated Circulating Tumor DNA in Gastric Cancer
Source: Int J Mol Sci. 2024 Jul 5;25(13):7377. doi: 10.3390/ijms25137377 (PMC11242052; doi:10.3390/ijms25137377)
Supplement: Supplementary file 1 [file ijms-25-07377-s001.zip]

Archive with 1 entries (1 files):
- ijms-3005315-supplementary.pdf
